# Supplementary material for: The tardigrade protein CAHS D interacts with, but does not retain, water in hydrated and desiccated systems
Source: Sci Rep. 2023 Jun 27;13:10449. doi: 10.1038/s41598-023-37485-3 (PMC10300006; doi:10.1038/s41598-023-37485-3)
Supplement: Supplementary file 1 — Supplementary Information 1. [file 41598_2023_37485_MOESM1_ESM.xlsx]

## Sheet: Cells ON 18RH 23C
Sample	HEK	mVenus	CAHS D	CAHS D mVenus	2X linker mven	FL_Pro mven		Sample	HEK	mVenus	CAHS D	CAHS D mVenus	2X linker	FL_Pro		Sample	HEK	mVenus	CAHS D	CAHS D mVenus	2X linker	FL_Pro
% weight loss 1	10.87	9.851	7.664	9.627	7.607	6.398		Onset 1	53.58	57.08	65.56	61.45	70.02	74.66		Offset 1	112.72	118.05	120.47	141.04	138.12	134.52
% weight loss 2	7.527	9.806	8.187	8.699	5.997	6.245		Onset 2	62.3	68.97	67.57	67.76	75.07	75.41		Offset 2	135.11	148.28	133.07	148.37	131.32	130.25
% weight loss 3	10.1	8.709	6.057	6.932	6.097	9.849		Onset 3	67.48	71.66	73.66	75.48	77.42	81.23		Offset 3	143.96	148.09	126.97	146.45	140.87	111.72
average	9.499	9.45533	7.30267	8.41933	6.567	7.49733		average	61.12	65.9033	68.93	68.23	74.17	77.1		average	130.597	138.14	126.837	145.287	136.77	125.497
stddev	1.75066	0.646735	1.11002	1.36909	0.902053	2.03804		stddev	7.02473	7.7587	4.21778	7.0268	3.7812	3.59629		stddev	16.1016	17.3987	6.30106	3.80095	4.91605	12.1205
ttest	1	0.969616	0.140381	0.447467	0.0614151	0.266445		#DIV/0!	1	0.472899	0.174095	0.282937	0.0471872	0.0247341		#DIV/0!	1	0.610872	0.725562	0.198887	0.559863	0.683796
													1	0.385862

## Sheet: Cells hydrated
Sample	HEK	mVenus	CAHS D	CAHS D mVenus	2X linker	FL_Pro		Sample	HEK	mVenus	CAHS D	CAHS D mVenus	2X linker	FL_Pro		Sample	HEK	mVenus	CAHS D	CAHS D mVenus	2X linker	FL_Pro
% weight loss 1	92.417	89.153	84.351	90.282	89.179	89.708		Onset 1	92.49	111.91	118.14	112.01	65.15	84.06		Offset 1	156.45	177.1	180.29	176.41	103.95	135.93
% weight loss 2	91.802	91.131	91.805	92.029	91.755	90.95		Onset 2	62.66	74.97	58.25	67.24	86.8	77.53		Offset 2	123.47	132.19	112.19	122.48	136.56	133.4
% weight loss 3	90.306	92.439	88.965	92.3	89.312	90.55		Onset 3	122.13	76.02	81.15	76.14	71.71	73.89		Offset 3	181.41	129	134.3	135.74	125.77	122.86
average	91.5083	90.9077	88.3737	91.537	90.082	90.4027		average	92.4267	87.6333	85.8467	85.13	74.5533	78.4933		average	153.777	146.097	142.26	144.877	122.093	130.73
stddev	1.08571	1.65434	3.76202	1.09528	1.45039	0.633973		stddev	29.7351	21.0308	30.22	23.7003	11.1015	5.15298		stddev	29.0624	26.897	34.7408	28.102	16.613	6.93202
ttest	1	0.626849	0.237831	0.975859	0.244392	0.202372		#DIV/0!	1	0.830859	0.801364	0.756299	0.384614	0.468688		#DIV/0!	1	0.753811	0.682401	0.722361	0.17649	0.252477

## Sheet: Dry Cell Outliers
Data outlier IQRx1.5
Ymin	7.527	8.709	6.057	6.932	5.997	6.245		Ymin	53.58	57.08	65.56	61.45	70.02	74.66		Ymin	112.72	118.05	120.47	141.04	131.32	111.72
Ymax	10.87	9.851	8.187	9.627	7.607	9.849		Ymax	67.48	71.66	73.66	75.48	77.42	81.23		Ymax	143.96	148.28	133.07	148.37	140.87	134.52
Q1	8.8135	9.2575	6.8605	7.8155	6.047	6.3215		Q1	57.94	63.025	66.565	64.605	72.545	75.035		Q1	123.915	133.07	123.72	143.745	134.72	120.985
Q3	10.485	9.8285	7.9255	9.163	6.852	8.1235		Q3	64.89	70.315	70.615	71.62	76.245	78.32		Q3	139.535	148.185	130.02	147.41	139.495	132.385
IQR	1.6715	0.571	1.065	1.3475	0.805	1.802		IQR	6.95	7.29	4.05	7.015	3.7	3.285		IQR	15.62	15.115	6.3	3.665	4.775	11.4
1.5*IQR	2.50725	0.8565	1.5975	2.02125	1.2075	2.703		1.5*IQR	10.425	10.935	6.075	10.5225	5.55	4.9275		1.5*IQR	23.43	22.6725	9.45	5.4975	7.1625	17.1
Q1-(1.5*IQR)	6.30625	8.401	5.263	5.79425	4.8395	3.6185		Q1-(1.5*IQR)	47.515	52.09	60.49	54.0825	66.995	70.1075		Q1-(1.5*IQR)	100.485	110.397	114.27	138.248	127.557	103.885
Q3+(1.5*IQR)	12.9922	10.685	9.523	11.1843	8.0595	10.8265		Q3+(1.5*IQR)	75.315	81.25	76.69	82.1425	81.795	83.2475		Q3+(1.5*IQR)	162.965	170.858	139.47	152.907	146.658	149.485
sig_max	no	no	no	no	no	no		sig_max	no	no	no	no	no	no		sig_max	no	no	no	no	no	no
Sig_min	no	no	no	no	no	no		Sig_min	no	no	no	no	no	no		Sig_min	no	no	no	no	no	no

## Sheet: Wet Cell Outliers
Data outlier IQRx1.5
Ymin	90.306	89.153	84.351	90.282	89.179	89.708		Ymin	62.66	74.97	58.25	67.24	65.15	73.89		Ymin	123.47	129	112.19	122.48	103.95	122.86
Ymax	92.417	92.439	91.805	92.3	91.755	90.95		Ymax	122.13	111.91	118.14	112.01	86.8	84.06		Ymax	181.41	177.1	180.29	176.41	136.56	135.93
Q1	91.054	90.142	86.658	91.1555	89.2455	90.129		Q1	77.575	75.495	69.7	71.69	68.43	75.71		Q1	139.96	130.595	123.245	129.11	114.86	128.13
Q3	92.1095	91.785	90.385	92.1645	90.5335	90.75		Q3	107.31	93.965	99.645	94.075	79.255	80.795		Q3	168.93	154.645	157.295	156.075	131.165	134.665
IQR	1.0555	1.643	3.727	1.009	1.288	0.621		IQR	29.735	18.47	29.945	22.385	10.825	5.085		IQR	28.97	24.05	34.05	26.965	16.305	6.535
1.5*IQR	1.58325	2.4645	5.5905	1.5135	1.932	0.9315		1.5*IQR	44.6025	27.705	44.9175	33.5775	16.2375	7.6275		1.5*IQR	43.455	36.075	51.075	40.4475	24.4575	9.8025
Q1-(1.5*IQR)	89.4708	87.6775	81.0675	89.642	87.3135	89.1975		Q1-(1.5*IQR)	32.9725	47.79	24.7825	38.1125	52.1925	68.0825		Q1-(1.5*IQR)	96.505	94.52	72.17	88.6625	90.4025	118.327
Q3+(1.5*IQR)	93.6927	94.2495	95.9755	93.678	92.4655	91.6815		Q3+(1.5*IQR)	151.913	121.67	144.563	127.653	95.4925	88.4225		Q3+(1.5*IQR)	212.385	190.72	208.37	196.522	155.622	144.468
sig_max	no	no	no	no	no	no		sig_max	no	no	no	no	no	no		sig_max	no	no	no	no	no	no
Sig_min	no	no	no	no	no	no		Sig_min	no	no	no	no	no	no		Sig_min	no	no	no	no	no	no

## Sheet: Cell water loss.d
Cell_Line	water loss
HEK	10.87
HEK	7.527
HEK	10.1
mVenus	9.851
mVenus	9.806
mVenus	8.709
CAHS D:1D4	7.664
CAHS D:1D4	8.187
CAHS D:1D4	6.057
mVenus: CAHS D	9.627
mVenus: CAHS D	8.699
mVenus: CAHS D	6.932
mVenus: 2X linker	7.607
mVenus: 2X linker	5.997
mVenus: 2X linker	6.097
mVenus: FL_Pro	6.398
mVenus: FL_Pro	6.245
mVenus: FL_Pro	9.849

## Sheet: Cell water loss.h
Cell_Line	water loss
HEK	92.417
HEK	91.802
HEK	90.306
mVenus	89.153
mVenus	91.131
mVenus	92.439
CAHS D:1D4	84.351
CAHS D:1D4	91.805
CAHS D:1D4	88.965
mVenus: CAHS D	90.282
mVenus: CAHS D	92.029
mVenus: CAHS D	92.3
mVenus: 2X linker	89.179
mVenus: 2X linker	91.755
mVenus: 2X linker	89.312
mVenus: FL_Pro	89.708
mVenus: FL_Pro	90.95
mVenus: FL_Pro	90.55

## Sheet: Onset Offset.d
Cell_Line	Temp	Class	S/S
HEK Onset	53.58	HEK	Onset
HEK Onset	62.3	HEK	Onset
HEK Onset	67.48	HEK	Onset
HEK Offset	112.72	HEK	Offset
HEK Offset	135.11	HEK	Offset
HEK Offset	143.96	HEK	Offset
mVenus Onset	57.08	mVenus	Onset
mVenus Onset	68.97	mVenus	Onset
mVenus Onset	71.66	mVenus	Onset
mVenus Offset	118.05	mVenus	Offset
mVenus Offset	148.28	mVenus	Offset
mVenus Offset	148.09	mVenus	Offset
CAHS D:1D4 Onset	65.56	CAHS D:1D4	Onset
CAHS D:1D4 Onset	67.57	CAHS D:1D4	Onset
CAHS D:1D4 Onset	73.66	CAHS D:1D4	Onset
CAHS D:1D4 Offset	120.47	CAHS D:1D4	Offset
CAHS D:1D4 Offset	133.07	CAHS D:1D4	Offset
CAHS D:1D4 Offset	126.97	CAHS D:1D4	Offset
mVenus: CAHS D Onset	61.45	mVenus: CAHS D	Onset
mVenus: CAHS D Onset	67.76	mVenus: CAHS D	Onset
mVenus: CAHS D Onset	75.48	mVenus: CAHS D	Onset
mVenus: CAHS D Offset	141.04	mVenus: CAHS D	Offset
mVenus: CAHS D Offset	148.37	mVenus: CAHS D	Offset
mVenus: CAHS D Offset	146.45	mVenus: CAHS D	Offset
mVenus: 2X linker Onset	70.02	mVenus: 2X linker	Onset
mVenus: 2X linker Onset	75.07	mVenus: 2X linker	Onset
mVenus: 2X linker Onset	77.42	mVenus: 2X linker	Onset
mVenus: 2X linker Offset	138.12	mVenus: 2X linker	Offset
mVenus: 2X linker Offset	131.32	mVenus: 2X linker	Offset
mVenus: 2X linker Offset	140.87	mVenus: 2X linker	Offset
mVenus: FL_Pro Onset	74.66	mVenus: FL_Pro	Onset
mVenus: FL_Pro Onset	75.41	mVenus: FL_Pro	Onset
mVenus: FL_Pro Onset	81.23	mVenus: FL_Pro	Onset
mVenus: FL_Pro Offset	134.52	mVenus: FL_Pro	Offset
mVenus: FL_Pro Offset	130.25	mVenus: FL_Pro	Offset
mVenus: FL_Pro Offset	111.72	mVenus: FL_Pro	Offset

## Sheet: Onset Offset.h
Cell_Line	Temp	Class	S/S
HEK Onset	92.49	HEK	Onset
HEK Onset	62.66	HEK	Onset
HEK Onset	122.13	HEK	Onset
HEK Offset	156.45	HEK	Offset
HEK Offset	123.47	HEK	Offset
HEK Offset	181.41	HEK	Offset
mVenus Onset	111.91	mVenus	Onset
mVenus Onset	74.97	mVenus	Onset
mVenus Onset	76.02	mVenus	Onset
mVenus Offset	177.1	mVenus	Offset
mVenus Offset	132.19	mVenus	Offset
mVenus Offset	129	mVenus	Offset
CAHS D:1D4 Onset	118.14	CAHS D:1D4	Onset
CAHS D:1D4 Onset	58.25	CAHS D:1D4	Onset
CAHS D:1D4 Onset	81.15	CAHS D:1D4	Onset
CAHS D:1D4 Offset	180.29	CAHS D:1D4	Offset
CAHS D:1D4 Offset	112.19	CAHS D:1D4	Offset
CAHS D:1D4 Offset	134.3	CAHS D:1D4	Offset
mVenus: CAHS D Onset	112.01	mVenus: CAHS D	Onset
mVenus: CAHS D Onset	67.24	mVenus: CAHS D	Onset
mVenus: CAHS D Onset	76.14	mVenus: CAHS D	Onset
mVenus: CAHS D Offset	176.41	mVenus: CAHS D	Offset
mVenus: CAHS D Offset	122.48	mVenus: CAHS D	Offset
mVenus: CAHS D Offset	135.74	mVenus: CAHS D	Offset
mVenus: 2X linker Onset	65.15	mVenus: 2X linker	Onset
mVenus: 2X linker Onset	86.8	mVenus: 2X linker	Onset
mVenus: 2X linker Onset	71.71	mVenus: 2X linker	Onset
mVenus: 2X linker Offset	103.95	mVenus: 2X linker	Offset
mVenus: 2X linker Offset	136.56	mVenus: 2X linker	Offset
mVenus: 2X linker Offset	125.77	mVenus: 2X linker	Offset
mVenus: FL_Pro Onset	84.06	mVenus: FL_Pro	Onset
mVenus: FL_Pro Onset	77.53	mVenus: FL_Pro	Onset
mVenus: FL_Pro Onset	73.89	mVenus: FL_Pro	Onset
mVenus: FL_Pro Offset	135.93	mVenus: FL_Pro	Offset
mVenus: FL_Pro Offset	133.4	mVenus: FL_Pro	Offset
mVenus: FL_Pro Offset	122.86	mVenus: FL_Pro	Offset

## Sheet: Delta temp.d
Cell_Line	Onset	Offset	dif
HEK	53.58	112.72	59.14
HEK	62.3	135.11	72.81
HEK	67.48	143.96	76.48
mVenus	57.08	118.05	60.97
mVenus	68.97	148.28	79.31
mVenus	71.66	148.09	76.43
CAHS D:1D4	65.56	120.47	54.91
CAHS D:1D4	67.57	133.07	65.5
CAHS D:1D4	73.66	126.97	53.31
mVenus: CAHS D	61.45	141.04	79.59
mVenus: CAHS D	67.76	148.37	80.61
mVenus: CAHS D	75.48	146.45	70.97
mVenus: 2X linker	70.02	138.12	68.1
mVenus: 2X linker	75.07	131.32	56.25
mVenus: 2X linker	77.42	140.87	63.45
mVenus: FL_Pro	74.66	134.52	59.86
mVenus: FL_Pro	75.41	130.25	54.84
mVenus: FL_Pro	81.23	111.72	30.49

## Sheet: Delta temp.h
Cell_Line	Onset	Offset	dif
HEK	92.49	156.45	63.96
HEK	62.66	123.47	60.81
HEK	122.13	181.41	59.28
mVenus	111.91	177.1	65.19
mVenus	74.97	132.19	57.22
mVenus	76.02	129	52.98
CAHS D:1D4	118.14	180.29	62.15
CAHS D:1D4	58.25	112.19	53.94
CAHS D:1D4	81.15	134.3	53.15
mVenus: CAHS D	112.01	176.41	64.4
mVenus: CAHS D	67.24	122.48	55.24
mVenus: CAHS D	76.14	135.74	59.6
mVenus: 2X linker	65.15	103.95	38.8
mVenus: 2X linker	86.8	136.56	49.76
mVenus: 2X linker	71.71	125.77	54.06
mVenus: FL_Pro	84.06	135.93	51.87
mVenus: FL_Pro	77.53	133.4	55.87
mVenus: FL_Pro	73.89	122.86	48.97

[truncated: 10 more sheets: purified protein desiccated, Purified protein hydrated, Dry Protein Outliers, Wet Protein Outliers, % water loss graph data.d, % water loss graph data.h, Onset Offset graph data.d, Onset Offset graph data.h, Delta temp.pd, Delta temp.ph]
