# Supplementary material for: The tardigrade protein CAHS D interacts with, but does not retain, water in hydrated and desiccated systems
Source: Sci Rep. 2023 Jun 27;13:10449. doi: 10.1038/s41598-023-37485-3 (PMC10300006; doi:10.1038/s41598-023-37485-3)
Supplement: Supplementary file 2 — Supplementary Information 2. [file 41598_2023_37485_MOESM2_ESM.r]

#load packages
library(tidyverse)
library(readxl)
library(openxlsx)
library(ggplot2)
library(ggsignif)


#Set data directory
setwd("/Users/emmam/Downloads")

##### Statistical Analysis Protein#####

###Protein### 


## Water Loss## 

#Desiccated# 
      #Set Data frame#
WD<-read_xlsx('TGA workbook_EKM2_JFR_Reviews2.xlsx',sheet="% water loss graph data.d")
      #Anova#
pwld <- aov(`water loss` ~ `Protein`, data = WD)
summary(pwld)
#No significance#


#Hydrrated# 
      #Set Data frame#
WD<-read_xlsx('TGA workbook_EKM2_JFR_Reviews2.xlsx',sheet="% water loss graph data.h")
      #Anova#
pwlh <- aov(`water loss` ~ `Protein`, data = WD)
summary(pwlh)
#no Significance 


##Onset## 

#Desiccated#
      #Set Data frame#
WD<-read_xlsx('TGA workbook_EKM2_JFR_Reviews2.xlsx',sheet="Delta temp.pd")
#Anova#
pond <- aov(`Onset` ~ `Protein`, data = WD)
summary(pond)
      #Tuckey#
tukey.test_pond <- TukeyHSD(pond)
tukey.test_pond
      # Gelatin to CAHS D * , Lysozyme to CAHS D * 


#Hydrated#
      #Set Data frame#
WD<-read_xlsx('TGA workbook_EKM2_JFR_Reviews2.xlsx',sheet="Delta temp.ph")
      #Anova#
ponh <- aov(`Onset` ~ `Protein`, data = WD)
summary(ponh)
      #Tuckey#
tukey.test_ponh <- TukeyHSD(ponh)
tukey.test_ponh
      #gelatin to CAHS D *, FL_Pro to CAHS D* 


##Offset##

#Desiccated#
      #Set Data frame#  
WD<-read_xlsx('TGA workbook_EKM2_JFR_Reviews2.xlsx',sheet="Delta temp.pd")
      #Anova#
poffd <- aov(`Offset` ~ `Protein`, data = WD)
summary(poffd)
      #Tuckey#
tukey.test_poffd <- TukeyHSD(poffd)
tukey.test_poffd
      #Gelatin to CAHSD **, Lysozyme to CAHS D * 


#Hydrated#
      #Set Data frame#
WD<-read_xlsx('TGA workbook_EKM2_JFR_Reviews2.xlsx',sheet="Delta temp.ph")
      #Anova#
poffh <- aov(`Offset` ~ `Protein`, data = WD)
summary(poffh)
      #Tuckey#
tukey.test_poffh <- TukeyHSD(ponh)
tukey.test_poffh
      #Gelatin-CAHS D*, FL_Pro-CAHS D * 


##Delta temp##

#Desiccated#
      #Set Data frame#
WD<-read_xlsx('TGA workbook_EKM2_JFR_Reviews2.xlsx',sheet="Delta temp.pd")
      #Anova#
pdd <- aov(`dif` ~ `Protein`, data = WD)
summary(pdd)
      #Tuckey#
tukey.test_pdd <- TukeyHSD(pdd)
tukey.test_pdd
      #Gelatin to Cahs D**, Lysozyme to CAHS D *


#Hydrated#
      #Set Data frame#
WD<-read_xlsx('TGA workbook_EKM2_JFR_Reviews2.xlsx',sheet="Delta temp.ph")
      #Anova#
pdh <- aov(`dif` ~ `Protein`, data = WD)
summary(pdh)
      # No Significance #


##### Statistical Analysis Cell Lines ##### 


## Water Loss## 

#Desiccated#
      #Set Data frame#
WD<-read_xlsx('TGA workbook_EKM2_JFR_Reviews2.xlsx',sheet="Cell water loss.d")
cwld <- aov(`water loss` ~ `Cell_Line`, data = WD)
summary(cwld)
      # No Significance #


#Hydrrated# 
      #Set Data frame#
WD<-read_xlsx('TGA workbook_EKM2_JFR_Reviews2.xlsx',sheet="Cell water loss.h")
cwlh <- aov(`water loss` ~ `Cell_Line`, data = WD)
summary(cwlh)
      # No Significance #


##Onset## 

#Desiccated#
      #Set Data frame#
WD<-read_xlsx('TGA workbook_EKM2_JFR_Reviews2.xlsx',sheet="Delta temp.d")
cond <- aov(`Onset` ~ `Cell_Line`, data = WD)
summary(cond)
      #Tuckey#
tukey.test_cond <- TukeyHSD(cond)
tukey.test_cond
      # mVenus: FL_Pro-HEK     p=  0.0501645#
      # No Significance #


#Hydrated#
      #Set Data frame#
WD<-read_xlsx('TGA workbook_EKM2_JFR_Reviews2.xlsx',sheet="Delta temp.h")
conh <- aov(`Onset` ~ `Cell_Line`, data = WD)
summary(conh)
      # No Significance #


##Offset##

#Desiccated#
      #Set Data frame#
WD<-read_xlsx('TGA workbook_EKM2_JFR_Reviews2.xlsx',sheet="Delta temp.d")
coffd <- aov(`Offset` ~ `Cell_Line`, data = WD)
summary(coffd)
      # No Significance #


#Hydrated#
      #Set Data frame#
WD<-read_xlsx('TGA workbook_EKM2_JFR_Reviews2.xlsx',sheet="Delta temp.h")
coffh <- aov(`Offset` ~ `Cell_Line`, data = WD)
summary(coffh)
      # No Significance #


## Delta temp## 

#Desiccated#
      #Set Data frame#
WD<-read_xlsx('TGA workbook_EKM2_JFR_Reviews2.xlsx',sheet="Delta temp.d")

cdd <- aov(`dif` ~ `Cell_Line`, data = WD)
summary(cdd)
      #Tuckey#
tukey.test_cdd <- TukeyHSD(cdd)
tukey.test_cdd
      #mVenus: FL_Pro-mVenus: CAHS D   p= 0.0273646#
      # No Significance with HEK#


#Hydrated#
      #Set Data frame#
WD<-read_xlsx('TGA workbook_EKM2_JFR_Reviews2.xlsx',sheet="Delta temp.h")
cdh <- aov(`dif` ~ `Cell_Line`, data = WD)
summary(cdh)
      #Tuckey#
tukey.test_cdh <- TukeyHSD(cdh)
tukey.test_cdh
      # No Significance #


###### Water Retention Protein #####


###Desiccated###

#Set Directory and open data

WD<-read_xlsx('TGA workbook_EKM2_JFR_Reviews2.xlsx',sheet="% water loss graph data.d")

#Reorder Samples and Mixtures 
WD$Protein <- factor(WD$Protein, levels = c("Gelatin", "Lysozyme", "CAHS D", "FL_Pro"))

#Set up box plot 
ggplot(WD, aes(x=`Protein`, y=`water loss`, fill=Protein, color=Protein))+
  ggtitle("% Water Content by Protein- Dessicated")+
  geom_boxplot(outlier.shape=NA)+
  
  #add points 
  geom_jitter(shape=16, color="black", position=position_jitter(0.2))+
  
  #format axis (zoom 2.5, 9, by = .5)
  xlab("Proteins")+
  scale_y_continuous(name="% Water Content",breaks=seq(0, 100, by = 5),limits=c(0, 100))+
  theme(text = element_text(family = "Times New Roman"),legend.position="none")+
  
  #add colors 
  scale_fill_manual(values=c("#f5f5b0", "#b07772", "#879ec9", "#9bb39d"))+
  scale_color_manual(values=c("#909416",	"#8f0303","#070580","#014a08"))+
  
  #format background
  theme(panel.background = element_rect(fill = '#f7f7f7', color = 'black', linetype = 'solid'))


ggsave("proteindrywater.png", width = 4.5, height =4, units = "in", dpi=350)

###Hydrated### 

#Set Directory and open data

WD<-read_xlsx('TGA workbook_EKM2_JFR_Reviews2.xlsx',sheet="% water loss graph data.h")

#Reorder Samples and Mixtures 

WD$Protein <- factor(WD$Protein, levels = c("Gelatin", "Lysozyme", "CAHS D", "FL_Pro"))

# Set up box plot 
ggplot(WD, aes(x=`Protein`, y=`water loss`, fill=Protein, color=Protein))+
  ggtitle("% Water Content by Protein- Hydrated")+
  geom_boxplot(outlier.shape=NA)+
  
  #add points 
  geom_jitter(shape=16, color="black", position=position_jitter(0.2))+
  
  #format axis (zoom 91.5, 96, by = .5)
  xlab("Proteins")+
  scale_y_continuous(name="% Water Content",breaks=seq(0, 100, by = 5), limits=c(0,100.1))+
  theme(text=element_text(family="Times New Roman", size=12),legend.position="none")+
  
  #add colors 
  scale_fill_manual(values=c("#f5f5b0", "#b07772", "#879ec9", "#9bb39d"))+
  scale_color_manual(values=c("#909416",	"#8f0303",	"#070580","#014a08"))+
  
  #format background
  theme(panel.background = element_rect(fill = '#f7f7f7', color = 'black', linetype = 'solid'))


ggsave("Proteinwet.png", width = 4.5, height =4, units = "in", dpi=300)


##### Water Retention Cells ##### 


###Desiccated### 

#Set Directory and open data

WD<-read_xlsx('TGA workbook_EKM2_JFR_Reviews2.xlsx',sheet="Cell water loss.d")

#Reorder Samples and Mixtures 

WD$`Cell_Line` <- factor(WD$`Cell_Line`, levels = c("HEK", "mVenus", "CAHS D:1D4", "mVenus: CAHS D", "mVenus: 2X linker", "mVenus: FL_Pro"))

# Set up box plot 
ggplot(WD, aes(x=`Cell_Line`, y=`water loss`, fill= `Cell_Line`, color=`Cell_Line`))+
  ggtitle("% Water Content by Cell Line- Dessicated")+
  geom_boxplot(outlier.shape=NA)+
  
  #add points 
    geom_jitter(shape=16, color="black", position=position_jitter(0.2))+
  
  #format axis (zoom 4.5, 11.5, by = .5)
  xlab("Cell Line")+
  scale_y_continuous(name="% Water Content",breaks=seq(0, 100, by = .5), limits=c(0, 100.1))+
  theme(axis.text.x = element_text(angle = 45,vjust = 1, hjust= 1))+
  theme(text = element_text(family = "Times New Roman"),legend.position = "none")+
  
  #add colors 
  scale_fill_manual(values=c("#f5c78c",  "#b07772", "#f5f5b0", "#879ec9", "#9bb39d", "#e8e8e8" ))+
  scale_color_manual(values=c("#cf870c","#8f0303","#909416",	"#070580",  "#014a08",  "black"))+
  
  #format background 
  theme(panel.background = element_rect(fill = '#f7f7f7', color = 'black', linetype = 'solid'))


ggsave("celldryzoom.png", width = 5.5, height =4, units = "in", dpi=300)

###Hydrated### 

#Set Directory and open data

WD<-read_xlsx('TGA workbook_EKM2_JFR_Reviews2.xlsx',sheet="Cell water loss.h")

#Reorder Samples and Mixtures 

WD$`Cell_Line` <- factor(WD$`Cell_Line`, levels = c("HEK", "mVenus", "CAHS D:1D4", "mVenus: CAHS D", "mVenus: 2X linker", "mVenus: FL_Pro"))

#Set up box plot 
ggplot(WD, aes(x=`Cell_Line`, y=`water loss`, fill= `Cell_Line`, color=`Cell_Line`))+
  ggtitle("% Water Content by Cell Line- Hydrated")+
  geom_boxplot(outlier.shape=NA)+
  
  #add points 
  geom_jitter(shape=16, color="black", position=position_jitter(0.2))+
  
  #format axis (zoom 78, 93, by = 1)
  xlab("Cell Line")+
  scale_y_continuous(name="% Water Content",breaks=seq(0, 100, by = 5), limits=c(0, 100.1))+
  theme(text = element_text(family = "Times New Roman"),legend.position = "none")+
  theme(axis.text.x = element_text(angle = 45,vjust = 1, hjust= 1))+
  
  #add colors 
  scale_fill_manual(values=c("#f5c78c",  "#b07772", "#f5f5b0", "#879ec9", "#9bb39d", "#e8e8e8" ))+
  scale_color_manual(values=c("#cf870c","#8f0303","#909416",	"#070580",  "#014a08",  "black"))+
  
  #format background
  theme(panel.background = element_rect(fill = '#f7f7f7', color = 'black', linetype = 'solid'))


ggsave("cellwetnorm.png", width = 5.5, height =4, units = "in", dpi=300)


##### Onset Offset Temp Protein #####


###Desiccated### 

#Set Directory and open data

WD<-read_xlsx('TGA workbook_EKM2_JFR_Reviews2.xlsx',sheet="Onset Offset graph data.d")

#Reorder Samples and Mixtures 

WD$Class <- factor(WD$Class, levels = c("Gelatin", "Lysozyme", "CAHS D","FL_Pro"))

WD$`S/S`<- factor(WD$`S/S`, levels = c("Onset", "Offset"))

#Set up box plot 
ggplot(WD, aes(x=`Class`, y=`Temp`, fill=`Class`, color=`Class`))+
  ggtitle("Water Loss Onset and Offset by Protein -Desiccated ")+
  geom_boxplot(outlier.shape=NA)+
  facet_wrap(~`S/S`)+
  
  #add points 
  geom_jitter(shape=16, color="black", position=position_jitter(0.2))+
  
  #format axis 
  xlab("Proteins ")+
  scale_y_continuous(name=" Temperature (°C)",breaks=seq(40, 140, by = 5), sec.axis = sec_axis(~.*1 , breaks = seq(40,140, by =5)))+
  scale_x_discrete(labels=c("Gelatin", "Lysozyme", "CAHS D", "FL_Pro"))+
  theme(axis.ticks.x = element_blank(),text = element_text(family = "Times New Roman"),legend.position = "none")+
  theme(axis.text.x = element_text(angle = 45,vjust = 1, hjust= 1))+
  labs(fill='Protein')+
  
  #add colors 
  scale_fill_manual(values=c("#f5f5b0", "#b07772", "#879ec9", "#9bb39d" ))+ 
  scale_color_manual(values=c("#909416",	"#8f0303",	"#070580", "#014a08"))+
  
  #format background
  theme(panel.background = element_rect(fill = '#f7f7f7', color = 'black', linetype = 'solid'))+
  guides(color = FALSE, size = FALSE)


ggsave("protdoona.png", width = 5.5, height =4, units = "in", dpi=300)

###Hydrated### 


#Set Directory and open data

WD<-read_xlsx('TGA workbook_EKM2_JFR_Reviews2.xlsx',sheet="Onset Offset graph data.h")

#Reorder Samples and Mixtures 

WD$Class <- factor(WD$Class, levels = c("Gelatin", "Lysozyme", "CAHS D","FL_Pro"))

WD$`S/S`<- factor(WD$`S/S`, levels = c("Onset", "Offset"))

#Set up box plot 
ggplot(WD, aes(x=`Class`, y=`Temp`, fill=`Class`, color=`Class`))+
  ggtitle("Water Loss Onset and Offset by Protein -Hydrated ")+
  geom_boxplot(outlier.shape=NA)+
  facet_wrap(~`S/S`)+
  
  #add points 
  geom_jitter(shape=16, color="black", position=position_jitter(0.2))+
  
  #format axis 
  xlab("Proteins ")+
  scale_y_continuous(name=" Temperature (°C)",breaks=seq(67, 114, by = 5), sec.axis = sec_axis(~.*1 ,breaks= seq(67, 114, by= 5)))+
  scale_x_discrete(labels=c("Gelatin", "Lysozyme", "CAHS D", "FL_Pro"))+
  theme(axis.ticks.x = element_blank(),text = element_text(family = "Times New Roman"),legend.position = "none")+
  theme(axis.text.x = element_text(angle = 45,vjust = 1, hjust= 1))+
  labs(fill='Protein')+
  
  #add colors 
  scale_fill_manual(values=c("#f5f5b0", "#b07772", "#879ec9", "#9bb39d" ))+ 
  scale_color_manual(values=c("#909416",	"#8f0303",	"#070580", "#014a08"))+
  
  #format background
  theme(panel.background = element_rect(fill = '#f7f7f7', color = 'black', linetype = 'solid'))+
  guides(color = FALSE, size = FALSE)


ggsave("prothoona.png", width = 5.5, height =4, units = "in", dpi=300)


##### Onset Offset Temp Cells #####


###Desiccated###

#Set Directory and open data

WD<-read_xlsx('TGA workbook_EKM2_JFR_Reviews2.xlsx',sheet="Onset Offset.d")

#Reorder Samples and Mixtures 
WD$Class <- factor(WD$Class, levels = c("HEK", "mVenus", "CAHS D:1D4", "mVenus: CAHS D", "mVenus: 2X linker","mVenus: FL_Pro"))

WD$`S/S` <- factor(WD$`S/S`, levels= c("Onset", "Offset"))

#set up boxplot
ggplot(WD, aes(x= `Class`, y=`Temp`, fill=`Class`, color=`Class`))+
  ggtitle("Water Loss Onset and Offset by Cell Line - Desiccated")+
  geom_boxplot(outlier.shape=NA)+
  facet_wrap(~`S/S`)+
  
  #add points 
  geom_jitter(shape=16, color="black", position=position_jitter(0.2))+
  
  #format axis 
  xlab("Cell Line ")+
  scale_y_continuous(name=" Temperature (°C)",breaks=seq(50, 150, by = 5), sec.axis= sec_axis(~.*1 ,  breaks = seq(50,150, by= 5)))+
  scale_x_discrete(labels=c("HEK","mVenus","CAHS D:1D4","mVenus: CAHS D",  " mVenus: 2X linker", "mVenus: FL_Pro"))+
  theme(text = element_text(family = "Times New Roman"),legend.position = "none")+
  theme(axis.text.x = element_text(angle = 45,vjust = 1, hjust= 1))+
  labs(fill='Cell Line')+
  
  #add colors 
  scale_fill_manual(values=c("#f5c78c", "#b07772", "#f5f5b0", "#879ec9", "#9bb39d", "#e8e8e8" ))+ 
  scale_color_manual(values=c("#cf870c","#8f0303","#909416",	"#070580",  "#014a08",  "#050505"))+
  
  #format background
  theme(panel.background = element_rect(fill = '#f7f7f7', color = 'black', linetype = 'solid'))+
  guides(color = FALSE, size = FALSE)

ggsave("celldoona.png", width = 5.5, height =4, units = "in", dpi=300)


###Hydrated### 

#Set Directory and open data

WD<-read_xlsx('TGA workbook_EKM2_JFR_Reviews2.xlsx',sheet="Onset Offset.h")

#Reorder Samples and Mixtures 
WD$Class <- factor(WD$Class, levels = c("HEK", "mVenus", "CAHS D:1D4", "mVenus: CAHS D", "mVenus: 2X linker", "mVenus: FL_Pro"))

WD$`S/S` <- factor(WD$`S/S`, levels= c("Onset", "Offset"))

#set up boxplot
ggplot(WD, aes(x= `Class`, y=`Temp`, fill=`Class`, color=`Class`))+
  ggtitle("Water Loss Onset and Offset by Cell Line - Hydrated")+
  geom_boxplot(outlier.shape=NA)+
  facet_wrap(~`S/S`)+
  
  #add points 
  geom_jitter(shape=16, color="black", position=position_jitter(0.2))+
  
  #format axis 
  xlab("Cell Line ")+
  scale_y_continuous(name=" Temperature (°C)",breaks=seq(55, 185, by = 10), sec.axis= sec_axis(~.*1 ,  breaks = seq(55,185, by= 10)))+
  scale_x_discrete(labels=c("HEK","mVenus","CAHS D:1D4","mVenus: CAHS D",  " mVenus: 2X linker", "mVenus: FL_Pro"))+
  theme(text = element_text(family = "Times New Roman"),legend.position = "none")+
  theme(axis.text.x = element_text(angle = 45,vjust = 1, hjust= 1))+
  labs(fill='Cell Line')+
  
  #add colors 
  scale_fill_manual(values=c("#f5c78c", "#b07772", "#f5f5b0", "#879ec9", "#9bb39d", "#e8e8e8" ))+ 
  scale_color_manual(values=c("#cf870c","#8f0303","#909416",	"#070580",  "#014a08",  "#050505"))+
  
  #format background
  theme(panel.background = element_rect(fill = '#f7f7f7', color = 'black', linetype = 'solid'))+
  guides(color = FALSE, size = FALSE)


ggsave("cellhoona.png", width = 5.5, height =4, units = "in", dpi=300)


##### Difference Protein #####

###Hydrated### 

WD<-read_xlsx('TGA workbook_EKM2_JFR_Reviews2.xlsx',sheet="Delta temp.ph")

#Reorder Samples and Mixtures

WD$Protein <- factor(WD$Protein, levels = c("Gelatin", "Lysozyme", "CAHS D", "FL_Pro"))

#set up boxplot
ggplot(WD,aes(x=`Protein`,y=`dif`, fill=`Protein`,color=`Protein`))+
  ggtitle("Difference in Onset and Offset by Protein -Hydrated ")+
  geom_boxplot(outlier.shape=NA)+
  
  #add points
  geom_jitter(shape=16, color="black", position=position_jitter(0.2))+
  
  #format axis
  xlab("Proteins")+
  scale_y_continuous(name="∆ Temperature between onset and offset (°C)",breaks=seq(30, 45, by = 2), limits=c(29.9, 45.1))+
  theme(text = element_text(family = "Times New Roman"), legend.position = "none")+
  theme(plot.title = element_text(size = 10))+
 
   #add colors
  scale_fill_manual(values=c("#F5F5B0", "#B07772", "#879EC9", "#9BB39D"))+
  scale_color_manual(values=c("#909416",	"#8F0303","#070580","#014A08"))+
 
   #format background
  theme(panel.background = element_rect(fill = '#F7F7F7', color = 'black', linetype = 'solid'))


ggsave("difph.png", width = 4.5, height =4, units = "in", dpi=300)

###Desiccated### 

WD<-read_xlsx('TGA workbook_EKM2_JFR_Reviews2.xlsx',sheet="Delta temp.pd")

#Reorder Samples and Mixtures

WD$Protein <- factor(WD$Protein, levels = c("Gelatin", "Lysozyme", "CAHS D", "FL_Pro"))

#set up boxplot
ggplot(WD,aes(x=`Protein`,y=`dif`, fill=`Protein`,color=`Protein`))+
  ggtitle("Difference in Onset and Offset by Protein -Desiccated ")+
  geom_boxplot(outlier.shape=NA)+
  
  #add points
  geom_jitter(shape=16, color="black", position=position_jitter(0.2))+

  #format axis
  xlab("Proteins")+
  scale_y_continuous(name="∆ Temperature between onset and offset (°C)",breaks=seq(20, 80, by = 5))+
  theme(text = element_text(family = "Times New Roman"), legend.position = "none")+
  theme(plot.title = element_text(size = 10))+
  
  #add colors
  scale_fill_manual(values=c("#F5F5B0", "#B07772", "#879EC9", "#9BB39D"))+
  scale_color_manual(values=c("#909416",	"#8F0303","#070580","#014A08"))+
  
  #format background
  theme(panel.background = element_rect(fill = '#F7F7F7', color = 'black', linetype = 'solid'))


ggsave("difpd.png", width = 4.5, height =4, units = "in", dpi=300)


#####Difference Cells #####

###Hydrated###

WD <- read_xlsx('TGA workbook_EKM2_JFR_Reviews2.xlsx',sheet="Delta temp.h")

#Reorder Samples and Mixtures 
WD$`Cell_Line` <- factor(WD$`Cell_Line`, levels = c("HEK", "mVenus", "CAHS D:1D4", "mVenus: CAHS D", "mVenus: 2X linker", "mVenus: FL_Pro"))

# Set up box plot 
ggplot(WD, aes(x=`Cell_Line`, y=`dif`, fill= `Cell_Line`, color=`Cell_Line`))+
  ggtitle("Difference in Onset and Offset by Cell Type -Hydrated")+
  geom_boxplot(outlier.shape=NA)+
  
  #add points 
  geom_jitter(shape=16, color="black", position=position_jitter(0.2))+
  
  #format axis (zoom 4.5, 11.5, by = .5)
  xlab("Cell Line")+
  scale_y_continuous(name="∆ Temperature between onset and offset (°C)",breaks=seq(35, 70, by = 5), limits=c(34.9, 70.1))+
  theme(axis.text.x = element_text(angle = 45,vjust = 1, hjust= 1))+
  theme(text = element_text(family = "Times New Roman"),legend.position = "none")+
  theme(plot.title = element_text(size = 10))+
  
  #add colors 
  scale_fill_manual(values=c("#f5c78c",  "#b07772", "#f5f5b0", "#879ec9", "#9bb39d", "#e8e8e8" ))+
  scale_color_manual(values=c("#cf870c","#8f0303","#909416",	"#070580",  "#014a08",  "black"))+
  
  #format background 
  theme(panel.background = element_rect(fill = '#f7f7f7', color = 'black', linetype = 'solid'))


ggsave("difch.png", width = 4.5, height =4, units = "in", dpi=300)

###Desiccated### 

WD <- read_xlsx('TGA workbook_EKM2_JFR_Reviews2.xlsx',sheet="Delta temp.d")

#Reorder Samples and Mixtures 

WD$`Cell_Line` <- factor(WD$`Cell_Line`, levels = c("HEK", "mVenus", "CAHS D:1D4", "mVenus: CAHS D", "mVenus: 2X linker", "mVenus: FL_Pro"))

# Set up box plot 
ggplot(WD, aes(x=`Cell_Line`, y=`dif`, fill= `Cell_Line`, color=`Cell_Line`))+
  ggtitle("Difference in Onset and Offset by Cell Type -Desiccated")+
  geom_boxplot(outlier.shape=NA)+
  
  #add points 
  geom_jitter(shape=16, color="black", position=position_jitter(0.2))+
  
  #format axis (zoom 4.5, 11.5, by = .5)
  xlab("Cell Line")+
  scale_y_continuous(name="∆ Temperature between onset and offset (°C)",breaks=seq(30, 85, by = 5), limits=c(29.9, 85.1))+
  theme(axis.text.x = element_text(angle = 45,vjust = 1, hjust= 1))+
  theme(text = element_text(family = "Times New Roman"),legend.position = "none")+
  theme(plot.title = element_text(size = 10))+
  
  #add colors 
  scale_fill_manual(values=c("#f5c78c",  "#b07772", "#f5f5b0", "#879ec9", "#9bb39d", "#e8e8e8" ))+
  scale_color_manual(values=c("#cf870c","#8f0303","#909416",	"#070580",  "#014a08",  "black"))+
  
  #format background 
  theme(panel.background = element_rect(fill = '#f7f7f7', color = 'black', linetype = 'solid'))


ggsave("difcd.png", width = 4.5, height =4, units = "in", dpi=300)
